# Supplementary material for: Isokinetic Dynamometer Leg Extensor Peak Torque Measurement: A Time-Delayed Reliability and Score Selection Analysis Study
Source: J Funct Morphol Kinesiol. 2023 May 12;8(2):62. doi: 10.3390/jfmk8020062 (PMC10204485; doi:10.3390/jfmk8020062)
Supplement: Supplementary file 1 [file jfmk-08-00062-s001.zip]

Archive with 1 entries (1 files):
- jfmk-2291745-supplementary.pdf
